# Supplementary material for: Spatiotemporal kinetics of the SRP pathway in live E. coli cells
Source: Proc Natl Acad Sci U S A. 2022 Sep 12;119(38):e2204038119. doi: 10.1073/pnas.2204038119 (PMC9499511; doi:10.1073/pnas.2204038119)
Supplement: Supplementary File [file pnas.2204038119.sd01.xlsx]

## Sheet: CONTENT
	Dataset S1
	Spatiotemporal kinetics of the SRP pathway in live E.coli cells
	Ivan L. Volkov, Erik Lundin, Kalle Kipper, Mikhail Metelev, Spartak Zikrin, and Magnus Johansson*
	Department of Cell and Molecular Biology, Uppsala University
	*Correspondence: m.johansson@icm.uu.se
	Sheet #	Content
	1	Results of HMM analysis for tracking of 4.5S RNA in DH5α
	2	Results of HMM analysis for tracking of 4.5S RNA in DH5α overexpressing 4.5S RNA
	3	Results of HMM analysis for tracking of 4.5S RNA in DH5α overexpressing LepB75
	4	Results of HMM analysis for tracking of 4.5S RNA in FtsY depleted cells
	5	Results of HMM analysis for tracking of LacY-HaloTag in DH5α
	6	Results of HMM analysis for tracking of simulated data for 4.5S RNA model (cytosol and membrane compartments)
	7	Results of HMM analysis for tracking of simulated data for 4.5S RNA model (only cytosol compartments)
	Coarse graining	when applicable, coarse graining performed with 0.8 µm2/s and 3 µm2/s thresholds.
	Abbreviations
	n	Number of trajectory steps in dataset
	D	Diffusion coefficient
	Occupancy	Steady state occupancy of diffusion state
	Transition probability	Probability of transition between the different states during each frame time, i.e. 20 ms.
	Flux	State occupancy multiplied by the transition probability

## Sheet: 1
4.5S RNA in DH5α (n=46869)
3 state model		State 1			State 2			State 3
D (µm2/s)	0.03834	+/-	0.00198	1.61445	+/-	0.01553	4.06356	+/-	0.06552
Occupancy (%)	0.27542	+/-	0.01258	0.53832	+/-	0.01173	0.18626	+/-	0.00961
Dwell time (s)	0.93301	+/-	0.06344	1.63869	+/-	0.10493	4.56794	+/-	2.83360
3 state model coarse grained 3 state		State 1			State 2			State 3
D (µm2/s)	0.03834	+/-	0.00198	1.61445	+/-	0.01553	4.06356	+/-	0.06552
Occupancy (%)	0.27542	+/-	0.01258	0.53832	+/-	0.01173	0.18626	+/-	0.00961
Dwell time (s)	0.93301	+/-	0.06344	1.63869	+/-	0.10493	4.56794	+/-	2.83360
4 state model		State 1			State 2			State 3			State 4
D (µm2/s)	0.01988	+/-	0.00130	0.12078	+/-	0.00377	1.71093	+/-	0.01695	4.33138	+/-	0.07723
Occupancy (%)	0.20954	+/-	0.01139	0.08011	+/-	0.00658	0.55602	+/-	0.01290	0.15433	+/-	0.00899
Dwell time (s)	1.03971	+/-	0.08829	0.37506	+/-	0.03774	1.69815	+/-	0.11690	3.45453	+/-	1.85310
4 state model coarse grained 3 state		State 1			State 2			State 3
D (µm2/s)	0.04779	+/-	0.00231	1.71093	+/-	0.01695	4.33138	+/-	0.07723
Occupancy (%)	0.28965	+/-	0.01197	0.55602	+/-	0.01290	0.15433	+/-	0.00899
Dwell time (s)	1.05969	+/-	0.08025	1.69815	+/-	0.11690	3.45453	+/-	1.85310
5 state model		State 1			State 2			State 3			State 4			State 5
D (µm2/s)	0.00640	+/-	0.00076	0.03826	+/-	0.00120	0.14134	+/-	0.00527	1.67461	+/-	0.01437	4.12652	+/-	0.06419
Occupancy (%)	0.07753	+/-	0.00840	0.14954	+/-	0.00984	0.06204	+/-	0.00581	0.53456	+/-	0.01217	0.17634	+/-	0.00938
Dwell time (s)	1.33319	+/-	0.15633	0.77854	+/-	0.07914	0.39495	+/-	0.05354	1.80331	+/-	0.11913	14.67882	+/-	7908335.85960
5 state model coarse grained 3 state		State 1			State 2			State 3
D (µm2/s)	0.05184	+/-	0.00251	1.67461	+/-	0.01437	4.12652	+/-	0.06419
Occupancy (%)	0.28911	+/-	0.01318	0.53456	+/-	0.01217	0.17634	+/-	0.00938
Dwell time (s)	1.05029	+/-	0.08239	1.80331	+/-	0.11913	14.67882	+/-	7908335.85960
6 state model		State 1			State 2			State 3			State 4			State 5			State 6
D (µm2/s)	0.00630	+/-	0.00080	0.03772	+/-	0.00120	0.13118	+/-	0.00474	1.48567	+/-	0.08973	1.77085	+/-	0.10437	4.30754	+/-	0.06607
Occupancy (%)	0.07632	+/-	0.00788	0.15019	+/-	0.01024	0.05778	+/-	0.00546	0.15005	+/-	0.07307	0.40914	+/-	0.07364	0.15652	+/-	0.00814
Dwell time (s)	1.34893	+/-	0.17480	0.75667	+/-	0.07759	0.48864	+/-	0.08101	0.84682	+/-	0.29585	3.90086	+/-	0.93008	6.51943	+/-	125518019859.95573
6 state model coarse grained 3 state		State 1			State 2			State 3
D (µm2/s)	0.04828	+/-	0.00228	1.69433	+/-	0.01681	4.30754	+/-	0.06607
Occupancy (%)	0.28429	+/-	0.01235	0.55919	+/-	0.01174	0.15652	+/-	0.00814
Dwell time (s)	1.10956	+/-	0.08754	1.98236	+/-	0.12587	6.51943	+/-	125518019859.95573
7 state model		State 1			State 2			State 3			State 4			State 5			State 6			State 7
D (µm2/s)	0.00287	+/-	0.00064	0.01216	+/-	0.00079	0.04539	+/-	0.00169	0.13067	+/-	0.00539	1.40615	+/-	0.08838	1.77050	+/-	0.03435	4.30561	+/-	0.06565
Occupancy (%)	0.03099	+/-	0.00568	0.08213	+/-	0.00799	0.11507	+/-	0.01007	0.05630	+/-	0.00589	0.11662	+/-	0.03509	0.44243	+/-	0.03694	0.15647	+/-	0.00820
Dwell time (s)	2.49705	+/-	0.99634	0.85557	+/-	0.10507	0.85478	+/-	0.15259	0.50164	+/-	0.07581	0.73851	+/-	0.20997	3.55973	+/-	0.75137	6.64155	+/-	10835.90486
7 state model coarse grained 3 state		State 1			State 2			State 3
D (µm2/s)	0.04804	+/-	0.00237	1.69450	+/-	0.01618	4.30561	+/-	0.06565
Occupancy (%)	0.28449	+/-	0.01346	0.55905	+/-	0.01218	0.15647	+/-	0.00820
Dwell time (s)	1.10513	+/-	0.08514	1.97933	+/-	0.14172	6.64155	+/-	10835.90486
8 state model		State 1			State 2			State 3			State 4			State 5			State 6			State 7			State 8
D (µm2/s)	0.00293	+/-	0.00062	0.01178	+/-	0.00088	0.04133	+/-	0.00208	0.06299	+/-	0.00352	0.14696	+/-	0.00661	1.09999	+/-	0.14626	1.74986	+/-	0.02442	4.30897	+/-	0.07042
Occupancy (%)	0.03158	+/-	0.00591	0.07812	+/-	0.00760	0.06859	+/-	0.01072	0.07253	+/-	0.00765	0.03370	+/-	0.00542	0.04573	+/-	0.02666	0.51348	+/-	0.02890	0.15628	+/-	0.00824
Dwell time (s)	2.17813	+/-	0.59237	0.99996	+/-	0.11872	5.16494	+/-	4.90645	0.26817	+/-	0.02591	0.65874	+/-	0.19065	0.86382	+/-	0.74759	2.11771	+/-	0.48995	6.85464	+/-	14.24301
8 state model coarse grained 3 state		State 1			State 2			State 3
D (µm2/s)	0.04698	+/-	0.00212	1.69672	+/-	0.01668	4.30897	+/-	0.07042
Occupancy (%)	0.28451	+/-	0.01216	0.55920	+/-	0.01253	0.15628	+/-	0.00824
Dwell time (s)	1.00083	+/-	0.07679	1.89094	+/-	0.13813	6.85464	+/-	14.24301
Transition frequency matrix for 8 state model coarse grained 3 state
Transition probability		To state 1			To state 2			To state 3
From State 1	0.98002	+/-	0.00149	0.01959	+/-	0.00150	0.00039	+/-	0.00021
From State 2	0.01058	+/-	0.00076	0.98942	+/-	0.00076	0.00000	+/-	0.00000
From State 3	0.00018	+/-	0.00021	0.00274	+/-	0.00117	0.99708	+/-	0.00121
Matrix of fluxes for 8 state model coarse grained 3 state
Flux (a.u.)		To state 1			To state 2			To state 3			To all states
From State 1	NaN	+/-	NaN	0.00557	+/-	0.00049	0.00011	+/-	0.00006	0.00568	+/-	0.00035
From State 2	0.00592	+/-	0.00045	NaN	+/-	NaN	0.00000	+/-	NaN	0.00592	+/-	0.00045
From State 3	0.00003	+/-	0.00003	0.00043	+/-	0.00018	NaN	+/-	NaN	0.00046	+/-	0.00013
From all states	0.00594	+/-	0.00032	0.00600	+/-	0.00037	0.00011	+/-	0.00006

## Sheet: 2
4.5S RNA in Dh5α overexpressing 4.5S RNA (n=4749)
3 state model		State 1			State 2			State 3
D (µm2/s)	0.00534	+/-	0.00220	0.18875	+/-	0.04208	4.34353	+/-	0.07135
Occupancy (%)	0.05505	+/-	0.01557	0.03614	+/-	0.01061	0.90881	+/-	0.02062
Dwell time (s)	5.46359	+/-	2.12609	3.55133	+/-	1.26991	21.34889	+/-	17.66091
3 state model coarse grained 2 state		State 1			State 2			State 2
D (µm2/s)	0.07804	+/-	0.02139	NaN	+/-	NaN	4.34353	+/-	0.07135
Occupancy (%)	0.09119	+/-	0.02062	NaN	+/-	NaN	0.90881	+/-	0.02062
Dwell time (s)	Inf	+/-	NaN	NaN	+/-	NaN	21.34889	+/-	NaN
4 state model		State 1			State 2			State 3			State 4
D (µm2/s)	0.00403	+/-	0.00198	0.09747	+/-	0.01889	0.50042	+/-	0.07592	4.35465	+/-	0.07856
Occupancy (%)	0.05188	+/-	0.01561	0.02774	+/-	0.01101	0.01430	+/-	0.00504	0.90608	+/-	0.02197
Dwell time (s)	Inf	+/-	NaN	2.80274	+/-	NaN	1.36322	+/-	NaN	42.17092	+/-	NaN
4 state model coarse grained 3 state		State 1			State 2			State 3
D (µm2/s)	0.10719	+/-	NaN	NaN	+/-	NaN	4.35465	+/-	NaN
Occupancy (%)	0.09392	+/-	NaN	NaN	+/-	NaN	0.90608	+/-	NaN
Dwell time (s)	Inf	+/-	NaN	NaN	+/-	NaN	42.17092	+/-	NaN
5 state model		State 1			State 2			State 3			State 4			State 5
D (µm2/s)	0.00400	+/-	0.00197	0.09747	+/-	0.01848	0.49411	+/-	0.08308	4.28908	+/-	0.08162	4.61950	+/-	0.20871
Occupancy (%)	0.05188	+/-	0.01553	0.02774	+/-	0.01214	0.01272	+/-	0.00546	0.76963	+/-	0.05733	0.13803	+/-	0.05231
Dwell time (s)	Inf	+/-	NaN	2.80300	+/-	NaN	Inf	+/-	NaN	502362.73165	+/-	NaN	0.02651	+/-	NaN
5 state model coarse grained 3 state		State 1			State 2			State 3
D (µm2/s)	0.09957	+/-	NaN	NaN	+/-	NaN	4.33933	+/-	NaN
Occupancy (%)	0.09234	+/-	NaN	NaN	+/-	NaN	0.90766	+/-	NaN
Dwell time (s)	Inf	+/-	NaN	NaN	+/-	NaN	41.45148	+/-	NaN
6 state model		State 1			State 2			State 3			State 4			State 5			State 6
D (µm2/s)	0.00400	+/-	0.00207	0.09747	+/-	0.01752	0.48441	+/-	0.21728	4.29661	+/-	0.08398	4.32785	+/-	0.09230	4.72225	+/-	0.19474
Occupancy (%)	0.05188	+/-	0.01580	0.02774	+/-	0.01166	0.01411	+/-	0.00543	0.80057	+/-	0.09058	0.00151	+/-	0.09154	0.10419	+/-	0.00356
Dwell time (s)	Inf	+/-	NaN	2.80292	+/-	NaN	Inf	+/-	NaN	35.89524	+/-	NaN	Inf	+/-	NaN	0.02000	+/-	NaN
6 state model coarse grained 3 state		State 1			State 2			State 3
D (µm2/s)	0.10397	+/-	NaN	NaN	+/-	NaN	4.34560	+/-	NaN
Occupancy (%)	0.09373	+/-	NaN	NaN	+/-	NaN	0.90627	+/-	NaN
Dwell time (s)	Inf	+/-	NaN	NaN	+/-	NaN	28.43120	+/-	NaN
7 state model		State 1			State 2			State 3			State 4			State 5			State 6			State 7
D (µm2/s)	0.00404	+/-	0.00210	0.07756	+/-	0.01125	0.28044	+/-	0.06876	0.31957	+/-	0.21666	0.79358	+/-	20378251462390926861038507358787543924526820713208003957797480841404656355916218218021486854144.00000	4.29643	+/-	0.08388	4.68136	+/-	0.19954
Occupancy (%)	0.05187	+/-	0.01498	0.02211	+/-	0.00825	0.01461	+/-	0.00528	0.00132	+/-	0.00051	0.00390	+/-	0.00275	0.79030	+/-	0.04070	0.11589	+/-	0.03745
Dwell time (s)	Inf	+/-	NaN	0.73015	+/-	NaN	Inf	+/-	NaN	0.02000	+/-	NaN	0.07233	+/-	NaN	36.50280	+/-	NaN	0.02225	+/-	NaN
7 state model coarse grained 3 state		State 1			State 2			State 3
D (µm2/s)	0.10172	+/-	0.01889	NaN	+/-	0.10720	4.34566	+/-	0.07671
Occupancy (%)	0.09381	+/-	0.01836	NaN	+/-	0.00188	0.90619	+/-	0.01845
Dwell time (s)	Inf	+/-	0.99297	NaN	+/-	0.02867	42.66469	+/-	25.47146
8 state model		State 1			State 2			State 3			State 4			State 5			State 6			State 7			State 8
D (µm2/s)	0.00400	+/-	0.00214	0.07758	+/-	0.01263	0.33595	+/-	0.05017	4.15987	+/-	0.19439	4.17289	+/-	0.19382	4.20394	+/-	0.11913	4.39317	+/-	0.19441	4.71617	+/-	0.18902
Occupancy (%)	0.05188	+/-	0.01562	0.02215	+/-	0.00872	0.01847	+/-	0.00637	0.00000	+/-	0.00000	0.10386	+/-	0.00374	0.31068	+/-	0.12812	0.38841	+/-	0.12626	0.10456	+/-	0.00372
Dwell time (s)	Inf	+/-	NaN	0.73040	+/-	NaN	Inf	+/-	NaN	0.02000	+/-	NaN	0.02000	+/-	NaN	13.39768	+/-	NaN	0.11777	+/-	NaN	0.02000	+/-	NaN
8 state model coarse grained 3 state		State 1			State 2			State 3
D (µm2/s)	0.08790	+/-	NaN	NaN	+/-	NaN	4.34039	+/-	NaN
Occupancy (%)	0.09250	+/-	NaN	NaN	+/-	NaN	0.90750	+/-	NaN
Dwell time (s)	Inf	+/-	NaN	NaN	+/-	NaN	21.29579	+/-	NaN

## Sheet: 3
4.5S RNA in DH5α overexpressing LepB75 (n=8118)
3 state model		State 1			State 2			State 3
D (µm2/s)	0.00840	+/-	0.00114	0.07602	+/-	0.00409	2.06663	+/-	0.08189
Occupancy (%)	0.24222	+/-	0.03150	0.29340	+/-	0.02602	0.46438	+/-	0.02768
Dwell time (s)	1.13626	+/-	0.24488	0.59611	+/-	0.07465	0.74194	+/-	0.09133
3 state model coarse grained 3 state		State 1			State 2			State 2
D (µm2/s)	0.04544	+/-	0.00359	2.06663	+/-	0.08189	NaN	+/-	NaN
Occupancy (%)	0.53562	+/-	0.02768	0.46438	+/-	0.02768	NaN	+/-	NaN
Dwell time (s)	1.23410	+/-	0.17203	0.74194	+/-	0.09133	NaN	+/-	NaN
4 state model		State 1			State 2			State 3			State 4
D (µm2/s)	0.00884	+/-	0.00124	0.07258	+/-	0.00364	1.18982	+/-	0.04155	3.85137	+/-	0.16123
Occupancy (%)	0.23303	+/-	0.03334	0.28826	+/-	0.02767	0.32723	+/-	0.02805	0.15148	+/-	0.01575
Dwell time (s)	1.37453	+/-	0.31181	0.89111	+/-	0.14322	0.91643	+/-	0.18746	1.26289	+/-	0.45215
4 state model coarse grained 3 state		State 1			State 2			State 3
D (µm2/s)	0.04409	+/-	0.00333	1.18982	+/-	0.04155	3.85137	+/-	0.16123
Occupancy (%)	0.52129	+/-	0.03406	0.32723	+/-	0.02805	0.15148	+/-	0.01575
Dwell time (s)	1.57005	+/-	0.27873	0.91643	+/-	0.18746	1.26289	+/-	0.45215
5 state model		State 1			State 2			State 3			State 4			State 5
D (µm2/s)	0.00823	+/-	0.00101	0.06841	+/-	0.00398	0.58019	+/-	0.04250	1.56433	+/-	0.04960	4.48466	+/-	0.22221
Occupancy (%)	0.24283	+/-	0.03020	0.26316	+/-	0.02577	0.09609	+/-	0.01672	0.29876	+/-	0.02612	0.09916	+/-	0.01393
Dwell time (s)	1.64574	+/-	0.34659	0.81363	+/-	0.13863	0.41947	+/-	0.42362	2.35403	+/-	61697659.46895	0.80447	+/-	0.32065
5 state model coarse grained 3 state		State 1			State 2			State 3
D (µm2/s)	0.12582	+/-	0.01724	1.56433	+/-	0.04960	4.48466	+/-	0.22221
Occupancy (%)	0.60209	+/-	0.02990	0.29876	+/-	0.02612	0.09916	+/-	0.01393
Dwell time (s)	3.03645	+/-	0.83627	2.35403	+/-	61697659.46895	0.80447	+/-	0.32065
6 state model		State 1			State 2			State 3			State 4			State 5			State 6
D (µm2/s)	0.00584	+/-	0.00114	0.03996	+/-	0.00405	0.08779	+/-	0.00657	0.69879	+/-	0.05984	1.52408	+/-	0.07416	4.32951	+/-	0.22505
Occupancy (%)	0.17724	+/-	0.03163	0.17062	+/-	0.04413	0.17136	+/-	0.03583	0.09019	+/-	0.02636	0.27993	+/-	0.03169	0.11066	+/-	0.01526
Dwell time (s)	2.64999	+/-	1.16701	1.03710	+/-	0.47732	0.73421	+/-	0.20176	0.40047	+/-	0.21863	2.00299	+/-	0.65251	1.45868	+/-	0.83858
6 state model coarse grained 3 state		State 1			State 2			State 3
D (µm2/s)	0.14099	+/-	0.03140	1.52408	+/-	0.08166	4.32951	+/-	0.22505
Occupancy (%)	0.60941	+/-	0.03908	0.27993	+/-	0.03499	0.11066	+/-	0.01526
Dwell time (s)	3.74456	+/-	0.96561	2.00299	+/-	0.69327	1.45868	+/-	0.83858
7 state model		State 1			State 2			State 3			State 4			State 5			State 6			State 7
D (µm2/s)	0.00731	+/-	0.00109	0.04908	+/-	0.00242	0.10444	+/-	0.00570	0.66470	+/-	0.09712	0.76356	+/-	0.07066	1.48363	+/-	0.07053	4.19335	+/-	0.19913
Occupancy (%)	0.19762	+/-	0.02989	0.21301	+/-	0.02838	0.11198	+/-	0.02173	0.05849	+/-	0.02219	0.02376	+/-	0.00605	0.27564	+/-	0.03061	0.11950	+/-	0.01519
Dwell time (s)	2.04422	+/-	NaN	1.50931	+/-	NaN	0.77484	+/-	NaN	Inf	+/-	NaN	0.10570	+/-	NaN	2.07086	+/-	NaN	1.31208	+/-	NaN
7 state model coarse grained 3 state		State 1			State 2			State 3
D (µm2/s)	0.13328	+/-	0.02838	1.48363	+/-	0.07603	4.19335	+/-	0.19913
Occupancy (%)	0.60486	+/-	0.03462	0.27564	+/-	0.03162	0.11950	+/-	0.01519
Dwell time (s)	3.34407	+/-	1.15611	2.07086	+/-	0.93552	1.31208	+/-	0.52024
8 state model		State 1			State 2			State 3			State 4			State 5			State 6			State 7			State 8
D (µm2/s)	0.00549	+/-	0.00110	0.02035	+/-	0.00252	0.05331	+/-	0.00340	0.08782	+/-	0.00702	0.67488	+/-	0.10808	0.73638	+/-	0.09144	1.51870	+/-	0.07240	4.29573	+/-	0.22350
Occupancy (%)	0.16639	+/-	0.03085	0.07801	+/-	0.01697	0.11022	+/-	0.03642	0.16681	+/-	0.03103	0.06113	+/-	0.02350	0.02379	+/-	0.00682	0.28229	+/-	0.03341	0.11137	+/-	0.01550
Dwell time (s)	4.17665	+/-	NaN	0.67868	+/-	NaN	Inf	+/-	NaN	0.57254	+/-	NaN	Inf	+/-	NaN	0.07144	+/-	NaN	2.12000	+/-	NaN	1.32767	+/-	NaN
8 state model coarse grained 3 state		State 1			State 2			State 3
D (µm2/s)	0.13490	+/-	0.02703	1.51870	+/-	0.07809	4.29573	+/-	0.22350
Occupancy (%)	0.60635	+/-	0.03576	0.28229	+/-	0.03168	0.11137	+/-	0.01550
Dwell time (s)	2.88250	+/-	0.95477	2.12000	+/-	2.43012	1.32767	+/-	0.60542

## Sheet: 4
FtsY depleted cells (n=13242)
3 state model		State 1			State 2			State 3
D (µm2/s)	0.00088	+/-	0.00028	0.06443	+/-	0.00334	3.021	+/-	0.14821
Occupancy (%)	0.41465	+/-	0.0281	0.45339	+/-	0.02733	0.13196	+/-	0.01142
Dwell time (s)	4.29649	+/-	0.97034	1.34659	+/-	0.1638	0.37519	+/-	0.04107
3 state model coarse grained 3 state		State 1			State 2			State 2
D (µm2/s)	0.03407	+/-	0.00235	NaN	+/-	NaN	3.021	+/-	0.09716
Occupancy (%)	0.86804	+/-	0.01107	NaN	+/-	NaN	0.13196	+/-	0.01107
Dwell time (s)	3.80645	+/-	0.5495	NaN	+/-	NaN	0.37519	+/-	0.03965
4 state model		State 1			State 2			State 3			State 4
D (µm2/s)	0.00062	+/-	0.00017	0.03725	+/-	0.00122	0.22202	+/-	0.013	3.32595	+/-	0.15728
Occupancy (%)	0.43569	+/-	0.02852	0.32789	+/-	0.02475	0.11945	+/-	0.01146	0.11697	+/-	0.0115
Dwell time (s)	3.77749	+/-	0.78855	1.61597	+/-	0.2541	0.52848	+/-	0.08136	0.50859	+/-	0.13217
4 state model coarse grained 3 state		State 1			State 2			State 3
D (µm2/s)	0.04417	+/-	NaN	NaN	+/-	NaN	3.32595	+/-	NaN
Occupancy (%)	0.88303	+/-	NaN	NaN	+/-	NaN	0.11697	+/-	NaN
Dwell time (s)	5.87738	+/-	NaN	NaN	+/-	NaN	0.50859	+/-	NaN
5 state model		State 1			State 2			State 3			State 4			State 5
D (µm2/s)	0.00029	+/-	7e-05	0.02929	+/-	0.00153	0.16014	+/-	0.01238	0.70905	+/-	0.04973	4.01462	+/-	0.15885
Occupancy (%)	0.37479	+/-	0.03137	0.36835	+/-	0.02714	0.10533	+/-	0.01163	0.06143	+/-	0.00907	0.0901	+/-	0.00907
Dwell time (s)	7.75545	+/-	2.81759	1.76485	+/-	0.32753	0.52115	+/-	0.09851	1.92089	+/-	1.79888	1.01037	+/-	0.26251
5 state model coarse grained 3 state		State 1			State 2			State 3
D (µm2/s)	0.07839	+/-	0.0035	NaN	+/-	0.00471	4.01462	+/-	0.16039
Occupancy (%)	0.9099	+/-	0.0141	NaN	+/-	0.0091	0.0901	+/-	0.01003
Dwell time (s)	16.8334	+/-	1.63114	NaN	+/-	1.27221	1.01037	+/-	0.18334
6 state model		State 1			State 2			State 3			State 4			State 5			State 6
D (µm2/s)	0.00032	+/-	8e-05	0.02962	+/-	0.00148	0.20409	+/-	0.02243	0.77247	+/-	0.0649	4.05104	+/-	0.75073	4.09003	+/-	0.15731
Occupancy (%)	0.36026	+/-	0.02964	0.40142	+/-	0.02641	0.09568	+/-	0.01069	0.05453	+/-	0.00911	0.00343	+/-	0.0051	0.08468	+/-	0.01005
Dwell time (s)	19.4599	+/-	17.1543	1.524	+/-	0.30787	0.38154	+/-	0.09974	3.102	+/-	2.95902	0.03665	+/-	0.16896	0.79042	+/-	0.27614
6 state model coarse grained 3 state		State 1			State 2			State 3
D (µm2/s)	0.08077	+/-	0.01735	NaN	+/-	0.67643	4.08851	+/-	0.15177
Occupancy (%)	0.91189	+/-	0.02431	NaN	+/-	0.02026	0.08811	+/-	0.01047
Dwell time (s)	15.7493	+/-	4.34611	NaN	+/-	3.51969	0.96748	+/-	0.19983
7 state model		State 1			State 2			State 3			State 4			State 5			State 6			State 7
D (µm2/s)	0.00037	+/-	0.0001	0.01623	+/-	0.00247	0.04767	+/-	0.0022	0.39529	+/-	0.04458	2.00404	+/-	0.45896	3.88551	+/-	0.28034	3.9422	+/-	0.30123
Occupancy (%)	0.44121	+/-	0.02857	0.0562	+/-	0.0128	0.30505	+/-	0.02498	0.09496	+/-	0.01162	0.01256	+/-	0.00935	0.03893	+/-	0.01504	0.0511	+/-	0.01473
Dwell time (s)	4.70453	+/-	1.17881	0.98806	+/-	0.40868	2.7491	+/-	0.85047	0.63363	+/-	0.25909	0.09898	+/-	0.91441	0.03054	+/-	0.80906	0.03352	+/-	0.15388
7 state model coarse grained 3 state		State 1			State 2			State 3
D (µm2/s)	0.05923	+/-	0.00712	2.00404	+/-	0.45142	3.91769	+/-	0.19118
Occupancy (%)	0.89742	+/-	0.01264	0.01256	+/-	0.00932	0.09002	+/-	0.01
Dwell time (s)	7.11197	+/-	3.63282	0.09898	+/-	0.90551	2.21538	+/-	1.06468
8 state model		State 1			State 2			State 3			State 4			State 5			State 6			State 7			State 8
D (µm2/s)	0.00046	+/-	0.00014	0.03134	+/-	0.00232	0.03623	+/-	0.0075	0.1319	+/-	0.0158	0.15248	+/-	0.01293	0.68355	+/-	0.04231	3.49066	+/-	0.37625	4.37736	+/-	0.21261
Occupancy (%)	0.43369	+/-	0.02811	0.24594	+/-	0.04372	0.06511	+/-	0.04198	0.03151	+/-	0.01061	0.06875	+/-	0.01132	0.06391	+/-	0.00802	0.04543	+/-	0.01243	0.04566	+/-	0.01233
Dwell time (s)	Inf	+/-	NaN	1.51155	+/-	NaN	1.60287	+/-	NaN	0.31423	+/-	NaN	0.37332	+/-	NaN	1.57369	+/-	NaN	1.75204	+/-	NaN	0.10338	+/-	NaN
8 state model coarse grained 3 state		State 1			State 2			State 3
D (µm2/s)	0.07547	+/-	0.0048	NaN	+/-	0.39133	3.93513	+/-	0.19351
Occupancy (%)	0.90891	+/-	0.00994	NaN	+/-	0.01065	0.09109	+/-	0.01491
Dwell time (s)	19.4637	+/-	6.8915	NaN	+/-	4.9963e+12	1.09175	+/-	0.34359

## Sheet: 5
LacY-HaloTag in DH5α (n=13911)
2 state model		State 1			State 2
D (µm2/s)	0.11245	+/-	0.00241	6.14341	+/-	0.35919
Occupancy (%)	0.97721	+/-	0.00233	0.02279	+/-	0.00233
Dwell time (s)	1.94710	+/-	0.22733	0.04025	+/-	0.00245

## Sheet: 6
4.5S RNA simulated microscopy, cytosol and membrane compartments (n=70165)
3 state model	State 1				State 2		State 3
D (µm2/s)	0.04595	+/-	0.00066	1.66665	+/-	0.00909	4.14425	+/-	0.04989
Occupancy (%)	0.27802	+/-	0.00967	0.57689	+/-	0.01009	0.14508	+/-	0.00737
Dwell time (s)	0.99179	+/-	0.04472	1.62910	+/-	0.07283	12.39621	+/-	7.10504
3 state model coarse grained 3 state	State 1				State 2		State 3
D (µm2/s)	0.04595	+/-	0.00066	1.66665	+/-	0.00909	4.14425	+/-	0.04989
Occupancy (%)	0.27802	+/-	0.00967	0.57689	+/-	0.01009	0.14508	+/-	0.00737
Dwell time (s)	0.99179	+/-	0.04472	1.62910	+/-	0.07283	12.39621	+/-	7.10504
4 state model	State 1				State 2		State 3				State 4
D (µm2/s)	0.04561	+/-	0.00072	0.05025	+/-	0.00125	1.66790	+/-	0.00936	4.14323	+/-	0.04684
Occupancy (%)	0.23763	+/-	0.01126	0.04052	+/-	0.00659	0.57682	+/-	0.01108	0.14503	+/-	0.00839
Dwell time (s)	0.85694	+/-	0.04635	0.07535	+/-	0.01332	1.64767	+/-	0.07847	16.29290	+/-	16.84274
4 state model coarse grained 3 state	State 1				State 2		State 3
D (µm2/s)	0.04628	+/-	0.00067	1.66790	+/-	0.00936	4.14323	+/-	0.04684
Occupancy (%)	0.27815	+/-	0.01010	0.57682	+/-	0.01108	0.14503	+/-	0.00839
Dwell time (s)	1.00494	+/-	0.04544	1.64767	+/-	0.07847	16.29290	+/-	16.84274
5 state model	State 1				State 2		State 3				State 4		State 5
D (µm2/s)	0.04548	+/-	0.00076	0.04624	+/-	0.00085	1.14526	+/-	0.10886	1.67319	+/-	0.01075	4.14861	+/-	0.04928
Occupancy (%)	0.08529	+/-	0.01671	0.19229	+/-	0.01731	0.00700	+/-	0.00030	0.57082	+/-	0.01015	0.14460	+/-	0.00737
Dwell time (s)	0.10461	+/-	0.08252	0.21150	+/-	0.01520	0.02000	+/-	0.00000	1.63656	+/-	0.08371	14.75050	+/-	1602.28877
5 state model coarse grained 3 state	State 1				State 2		State 3
D (µm2/s)	0.04601	+/-	0.00072	1.66680	+/-	0.01072	4.14861	+/-	0.04928
Occupancy (%)	0.27758	+/-	0.01019	0.57782	+/-	0.01010	0.14460	+/-	0.00737
Dwell time (s)	0.99903	+/-	0.04843	1.63363	+/-	0.07920	14.75050	+/-	1602.28877
6 state model	State 1				State 2		State 3				State 4		State 5				State 6
D (µm2/s)	0.04471	+/-	0.00173	0.04645	+/-	0.00083	0.04722	+/-	0.00076	1.09491	+/-	0.11322	1.67311	+/-	0.00977	4.14867	+/-	0.05035
Occupancy (%)	0.12721	+/-	0.01634	0.02652	+/-	0.00483	0.12347	+/-	0.01315	0.00696	+/-	0.00025	0.57124	+/-	0.01001	0.14460	+/-	0.00751
Dwell time (s)	0.84278	+/-	0.12212	0.08686	+/-	0.01899	0.19920	+/-	0.03166	0.02000	+/-	0.00000	1.64553	+/-	0.07133	14.72968	+/-	12.73655
6 state model coarse grained 3 state	State 1				State 2		State 3
D (µm2/s)	0.04599	+/-	0.00142	1.66614	+/-	0.00998	4.14867	+/-	0.05035
Occupancy (%)	0.27720	+/-	0.00974	0.57820	+/-	0.01002	0.14460	+/-	0.00751
Dwell time (s)	1.00450	+/-	0.04765	1.64065	+/-	0.07002	14.72968	+/-	12.73655
7 state model	State 1				State 2		State 3				State 4		State 5				State 6		State 7
D (µm2/s)	0.04481	+/-	0.00186	0.04646	+/-	0.00090	0.04733	+/-	0.00082	1.10561	+/-	0.11997	1.67355	+/-	0.00964	4.11896	+/-	0.05102	4.67041	+/-	0.18980
Occupancy (%)	0.13508	+/-	0.01967	0.02129	+/-	0.00504	0.12100	+/-	0.01624	0.00697	+/-	0.00026	0.57140	+/-	0.01057	0.13629	+/-	0.00797	0.00798	+/-	0.00080
Dwell time (s)	0.84679	+/-	0.17656	0.08447	+/-	0.01976	0.20950	+/-	0.02563	0.02000	+/-	0.00000	1.65509	+/-	0.07920	16.47403	+/-	29548.88641	0.02018	+/-	0.00173
7 state model coarse grained 3 state	State 1				State 2		State 3
D (µm2/s)	0.04604	+/-	0.00071	1.66671	+/-	0.00968	4.14947	+/-	0.04954
Occupancy (%)	0.27736	+/-	0.00966	0.57837	+/-	0.01049	0.14427	+/-	0.00826
Dwell time (s)	1.00504	+/-	0.04571	1.63882	+/-	0.07518	11.09427	+/-	6.78018
8 state model	State 1				State 2		State 3				State 4		State 5				State 6		State 7				State 8
D (µm2/s)	0.02347	+/-	47064023378203029056427570923417589503911541925101450544925135571146194003679653532988421963776.00000	0.04519	+/-	0.00076	0.04817	+/-	0.00114	0.05101	+/-	0.00981	1.22765	+/-	0.10863	1.65863	+/-	0.01124	1.66641	+/-	0.01636	4.10492	+/-	0.04703
Occupancy (%)	0.00002	+/-	0.00002	0.23317	+/-	0.01104	0.02687	+/-	0.00626	0.01706	+/-	0.00752	0.00673	+/-	0.00029	0.35116	+/-	0.01913	0.21592	+/-	0.01787	0.14907	+/-	0.00741
Dwell time (s)	0.02000	+/-	22882.33097	0.85293	+/-	0.04584	0.05065	+/-	0.01139	0.05263	+/-	0.02359	0.02000	+/-	0.00000	0.16988	+/-	0.08552	0.08396	+/-	0.00944	8.98111	+/-	5.83169
8 state model coarse grained 3 state	State 1				State 2		State 3
D (µm2/s)	0.04584	+/-	0.00075	1.65650	+/-	0.01081	4.10492	+/-	0.04703
Occupancy (%)	0.27712	+/-	0.01015	0.57381	+/-	0.01013	0.14907	+/-	0.00741
Dwell time (s)	1.01235	+/-	0.04800	1.68697	+/-	0.08365	8.98111	+/-	5.74012

## Sheet: 7
4.5S RNA simulated microscopy, only cytosol compartment (n=69247)
3 state model	State 1				State 2		State 3
D (µm2/s)	0.05407	+/-	0.00065	1.66645	+/-	0.00951	4.04183	+/-	0.05343
Occupancy (%)	0.29416	+/-	0.01079	0.57468	+/-	0.01074	0.13115	+/-	0.00806
Dwell time (s)	1.03819	+/-	0.04567	1.83326	+/-	0.08950	4.94616	+/-	1.52771
3 state model coarse grained 3 state	State 1				State 2		State 3
D (µm2/s)	0.05407	+/-	0.00065	1.66645	+/-	0.00951	4.04183	+/-	0.05343
Occupancy (%)	0.29416	+/-	0.01079	0.57468	+/-	0.01074	0.13115	+/-	0.00806
Dwell time (s)	1.03819	+/-	0.04567	1.83326	+/-	0.08950	4.94616	+/-	1.52771
4 state model	State 1				State 2		State 3				State 4
D (µm2/s)	0.05379	+/-	0.00065	0.05631	+/-	0.00123	1.66519	+/-	0.00983	4.02316	+/-	0.05410
Occupancy (%)	0.25561	+/-	0.01118	0.03847	+/-	0.00450	0.57341	+/-	0.01132	0.13251	+/-	0.00814
Dwell time (s)	0.90296	+/-	0.04791	0.06847	+/-	0.00845	1.83780	+/-	0.08419	5.16813	+/-	1.35973
4 state model coarse grained 3 state	State 1				State 2		State 3
D (µm2/s)	0.05412	+/-	0.00064	1.66519	+/-	0.00983	4.02316	+/-	0.05410
Occupancy (%)	0.29408	+/-	0.01091	0.57341	+/-	0.01132	0.13251	+/-	0.00814
Dwell time (s)	1.04172	+/-	0.04847	1.83780	+/-	0.08419	5.16813	+/-	1.35973
5 state model	State 1				State 2		State 3				State 4		State 5
D (µm2/s)	0.05354	+/-	0.00068	0.05394	+/-	0.00078	0.06026	+/-	0.01401	1.66541	+/-	0.01008	4.05073	+/-	0.05516
Occupancy (%)	0.22880	+/-	0.01023	0.05115	+/-	0.00641	0.01326	+/-	0.00463	0.57627	+/-	0.01095	0.13051	+/-	0.00805
Dwell time (s)	0.35126	+/-	0.01507	0.05682	+/-	0.00934	0.04574	+/-	0.01679	1.88109	+/-	0.09407	5.09537	+/-	1.36729
5 state model coarse grained 3 state	State 1				State 2		State 3
D (µm2/s)	0.05391	+/-	0.00070	1.66541	+/-	0.01008	4.05073	+/-	0.05516
Occupancy (%)	0.29322	+/-	0.01042	0.57627	+/-	0.01095	0.13051	+/-	0.00805
Dwell time (s)	1.04954	+/-	0.04773	1.88109	+/-	0.09407	5.09537	+/-	1.36729
6 state model	State 1				State 2		State 3				State 4		State 5				State 6
D (µm2/s)	0.05321	+/-	0.00063	0.05529	+/-	0.00114	1.19278	+/-	0.19066	1.65638	+/-	0.04574	1.69627	+/-	0.01516	4.13509	+/-	0.05705
Occupancy (%)	0.25421	+/-	0.01163	0.03843	+/-	0.00569	0.00561	+/-	0.00024	0.16028	+/-	0.07131	0.41927	+/-	0.07069	0.12220	+/-	0.00783
Dwell time (s)	0.83859	+/-	0.04863	0.06649	+/-	0.01045	0.02000	+/-	0.00000	2.50272	+/-	1.09390	0.72913	+/-	0.40334	6.26018	+/-	1.83220
6 state model coarse grained 3 state	State 1				State 2		State 3
D (µm2/s)	0.05348	+/-	0.00292	1.68052	+/-	0.01066	4.13509	+/-	0.05705
Occupancy (%)	0.29264	+/-	0.01079	0.58516	+/-	0.01115	0.12220	+/-	0.00783
Dwell time (s)	1.02230	+/-	0.04926	1.86068	+/-	0.09195	6.26018	+/-	1.83220
7 state model	State 1				State 2		State 3				State 4		State 5				State 6		State 7
D (µm2/s)	0.04642	+/-	0.00500	0.05280	+/-	0.00063	0.05385	+/-	0.00422	0.05388	+/-	0.00147	1.65341	+/-	0.01073	1.68539	+/-	0.04070	4.03926	+/-	0.05751
Occupancy (%)	0.00554	+/-	0.00028	0.18690	+/-	0.02787	0.06475	+/-	0.02257	0.03447	+/-	0.00891	0.45186	+/-	0.03855	0.12512	+/-	0.03686	0.13137	+/-	0.00778
Dwell time (s)	0.02000	+/-	0.00000	0.26398	+/-	0.20843	0.09951	+/-	0.02800	0.03763	+/-	0.00775	0.43310	+/-	0.39132	0.07517	+/-	0.07068	5.16703	+/-	1.72889
7 state model coarse grained 3 state	State 1				State 2		State 3
D (µm2/s)	0.05304	+/-	0.00063	1.66034	+/-	0.00984	4.03926	+/-	0.05751
Occupancy (%)	0.29165	+/-	0.01120	0.57698	+/-	0.01117	0.13137	+/-	0.00778
Dwell time (s)	1.03886	+/-	0.05142	1.88959	+/-	0.09406	5.16703	+/-	1.72889
8 state model	State 1				State 2		State 3				State 4		State 5				State 6		State 7				State 8
D (µm2/s)	0.04865	+/-	0.00289	0.05296	+/-	0.00065	0.05752	+/-	0.00411	0.07978	+/-	0.01186	1.64760	+/-	0.18124	1.67463	+/-	0.01791	1.69249	+/-	0.02073	4.15455	+/-	0.06108
Occupancy (%)	0.01138	+/-	0.00034	0.25797	+/-	0.01196	0.01703	+/-	0.00488	0.00583	+/-	0.00025	0.07295	+/-	0.02562	0.14410	+/-	0.05335	0.37031	+/-	0.05713	0.12043	+/-	0.00789
Dwell time (s)	0.02000	+/-	0.00000	0.86045	+/-	0.05323	0.02939	+/-	0.00870	0.02000	+/-	0.00000	0.04999	+/-	0.04293	0.07359	+/-	0.17198	0.28616	+/-	2.57743	6.65738	+/-	2.57520
8 state model coarse grained 3 state	State 1				State 2		State 3
D (µm2/s)	0.05360	+/-	0.00089	1.68253	+/-	0.01083	4.15455	+/-	0.06108
Occupancy (%)	0.29221	+/-	0.01105	0.58736	+/-	0.01162	0.12043	+/-	0.00789
Dwell time (s)	1.02940	+/-	0.04752	1.91415	+/-	0.09830	6.65738	+/-	2.57520
